# Supplementary material for: Can Human Handling Increase the Presence of Multidrug Resistance (MDR) in Salmonella spp. Isolated from Food Sources?
Source: Microorganisms. 2021 Sep 23;9(10):2018. doi: 10.3390/microorganisms9102018 (PMC8539229; doi:10.3390/microorganisms9102018)
Supplement: Supplementary file 1 [file microorganisms-09-02018-s001.zip]

Archive with 1 entries (1 files):
- microorganisms-1393511-supplementary.pdf
